# Supplementary material for: Genome-Wide Identification of Sigma Factors in Brassica napus and Role of BnSIG5A in Response to Cold Stress
Source: Int J Mol Sci. 2026 Mar 26;27(7):3010. doi: 10.3390/ijms27073010 (PMC13073550; doi:10.3390/ijms27073010)
Supplement: Supplementary file 1 [file ijms-27-03010-s001.zip]

Archive with 2 entries (2 files):
- Supplementary file S1.pdf
- Supplementary Table S1-S4.pdf
